# Supplementary material for: Genome-wide identification of LRR-containing sequences and the response of these sequences to nematode infection in Arachis duranensis
Source: BMC Plant Biol. 2018 Nov 13;18:279. doi: 10.1186/s12870-018-1508-x (PMC6234637; doi:10.1186/s12870-018-1508-x)
Supplement: Supplementary file 1 — Table S1. Gene location, gene name, and domain type for LRR-containing genes from Arachis duranensis (XLSX 59 kb) [file 12870_2018_1508_MOESM1_ESM.xlsx]

## Sheet: Table S1
Gene ID	Chromosome	Location	Gene name	NO.of LRR1	NO.of LRR2	NO.of LRR3	NO.of LRR4	NO.of LRR5	NO.of LRR6	LNO.of RR8	NO.of LRR9	NO.of LRRNT2	NO.of LRR type	NO.of LRR	Other domains
Aradu.N4SCQ	10	108647210..108693473	Receptor kinase	6	0	0	0	0	0	11	0	4	3	21	No detection
Aradu.FX78H	7	2137680..2167491	Receptor kinase	1	0	0	1	0	2	5	0	3	5	12	No detection
Aradu.UM234	7	2072434..2092160	Receptor kinase	1	0	0	0	0	2	7	0	2	4	12	No detection
Aradu.D5V9Q	7	2099309..2117111	Receptor kinase	4	0	0	0	0	0	6	0	2	3	12	No detection
Aradu.0N756	6	109879908..109925590	Receptor kinase	3	0	0	0	0	0	4	0	3	3	10	No detection
Aradu.XTS6M	5	107489175..107510281	Receptor kinase	3	0	0	0	0	0	4	0	2	3	9	No detection
Aradu.0D4Z0	5	27893623..27909912	RAN GTPase-activating protein	0	0	0	0	0	9	0	0	0	1	9	No detection
Aradu.XI70L	3	9973016..9977242	LRR receptor kinase	1	0	0	1	0	0	5	0	1	4	8	No detection
Aradu.3Z1PJ	7	6420006..6433898	Receptor kinase	2	0	0	0	0	1	4	0	1	4	8	No detection
Aradu.CL88C	2	82539710..82552422	Receptor kinase	1	0	0	0	0	1	5	0	1	4	8	No detection
Aradu.JA8X8	5	109042038..109047044	Receptor kinase	1	0	0	0	0	3	3	0	1	4	8	Pkinase
Aradu.P63U0	5	107741163..107769993	Receptor kinase	3	0	0	0	0	0	3	0	2	3	8	No detection
Aradu.ZM2K1	6	11190759..11194811	Receptor kinase	1	0	0	0	0	0	6	0	1	3	8	No detection
Aradu.KW9BD	2	91216493..91229801	Receptor kinase	4	0	0	0	0	0	4	0	0	2	8	No detection
Aradu.BJC34	4	119115279..119121269	Receptor kinase	1	0	0	0	0	2	3	0	1	4	7	No detection
Aradu.M0ENQ	7	74589336..74596127	Receptor kinase	1	0	0	0	0	2	3	0	1	4	7	No detection
Aradu.R0CN0	1	93905094..93909580	Receptor kinase	1	0	0	1	0	0	4	0	1	4	7	No detection
Aradu.TMW6X	7	6696226..6703218	Receptor kinase	2	0	0	0	0	2	2	0	1	4	7	No detection
Aradu.V2MKB	8	1865656..1870456	Receptor kinase	1	0	0	1	0	0	4	0	1	4	7	Pkinase_Tyr
Aradu.W5QPS	2	82485459..82490192	Receptor kinase	2	0	0	0	0	2	2	0	1	4	7	No detection
Aradu.1K9AZ	2	82569260..82573926	Receptor kinase	0	0	0	0	0	2	4	0	1	3	7	No detection
Aradu.LN1BK	7	6624670..6629380	Receptor kinase	1	0	0	0	0	0	5	0	1	3	7	No detection
Aradu.N6W6K	4	118247083..118261992	Receptor kinase	1	0	0	0	0	0	4	0	2	3	7	No detection
Aradu.LLW1X	10	1699726..1716776	Receptor kinase	0	0	0	0	0	0	5	0	2	2	7	Pkinase
Aradu.GVV0Z	4	3514444..3520174	F-box protein	0	0	0	0	0	7	0	0	0	1	7	No detection
Aradu.I4P64	1	92531649..92536102	LRR receptor kinase	2	0	0	0	0	1	2	0	1	4	6	Pkinase
Aradu.458VC	10	91179826..91185784	Receptor kinase	1	0	0	0	0	1	3	0	1	4	6	Pkinase
Aradu.6QC34	10	5405268..5412797	Receptor kinase	0	0	0	1	0	1	3	0	1	4	6	No detection
Aradu.CC1R3	4	121351053..121355807	Receptor kinase	1	0	0	0	0	1	3	0	1	4	6	Pkinase
Aradu.FL9HS	5	107725388..107733414	Receptor kinase	0	0	0	2	0	2	1	0	1	4	6	No detection
Aradu.GG6GL	4	63607222..63615280	Receptor kinase	1	0	0	0	0	1	3	0	1	4	6	No detection
Aradu.V824B	2	5525340..5529870	Receptor kinase	2	0	0	0	0	0	1	0	1	4	6	Pkinase
Aradu.4XK3R	7	2193224..2206595	Receptor kinase	1	0	0	0	0	0	4	0	1	3	6	CorC_HlyC,CBS,DUF21
Aradu.58K6Q	6	900426..906866	Receptor kinase	0	0	0	2	0	0	3	0	1	3	6	Pkinase
Aradu.5H0AD	7	71256111..71272125	Receptor kinase	0	0	0	0	0	2	2	0	2	3	6	No detection
Aradu.9602J	4	115281611..115286819	Receptor kinase	2	0	0	0	0	0	3	0	1	3	6	Pkinase
Aradu.9HL9M	5	106683321..106687898	Receptor kinase	1	0	0	0	0	0	4	0	1	3	6	No detection
Aradu.B99AB	8	48813042..48818684	Receptor kinase	2	0	0	0	0	0	3	0	1	3	6	No detection
Aradu.CQK3I	4	122694537..122698945	Receptor kinase	1	0	0	0	0	0	3	0	2	3	6	Pkinase
Aradu.DZ921	4	114161339..114165008	Receptor kinase	3	0	0	0	0	0	2	0	1	3	6	No detection
Aradu.GM66A	7	1797694..1801746	Receptor kinase	0	0	0	1	0	1	4	0	0	3	6	No detection
Aradu.JE71H	4	118259308..118263509	Receptor kinase	2	0	0	0	0	0	3	0	1	3	6	No detection
Aradu.JJ9Q9	5	107525930..107530512	Receptor kinase	2	0	0	0	0	0	3	0	1	3	6	No detection
Aradu.JLN7Z	8	8962888..8967632	Receptor kinase	2	0	0	0	0	0	3	0	1	3	6	Pkinase
Aradu.LEC7E	7	6489816..6493708	Receptor kinase	1	0	0	0	0	2	3	0	0	3	6	No detection
Aradu.P1ZA4	4	122773321..122787216	Receptor kinase	1	0	0	0	0	0	3	0	2	3	6	Pkinase
Aradu.SIS6U	5	107842921..107846400	Receptor kinase	3	0	0	0	0	0	2	0	1	3	6	No detection
Aradu.V5YMX	8	28793706..28798089	Receptor kinase	2	0	0	0	0	2	2	0	0	3	6	No detection
Aradu.VY606	7	6382796..6386972	Receptor kinase	3	0	0	0	0	1	2	0	0	3	6	No detection
Aradu.ZQ118	10	69253448..69259740	Receptor kinase	2	0	0	0	0	0	3	0	1	3	6	Pkinase_Tyr
Aradu.1Z7PM	9	1289554..1301678	F-box protein	0	0	0	0	0	4	2	0	0	2	6	No detection
Aradu.NM5R4	7	70919328..70924774	F-box protein	0	0	0	0	0	4	2	0	0	2	6	No detection
Aradu.06H1M	7	6240182..6252613	Receptor kinase	0	0	0	0	0	0	4	0	2	2	6	Pkinase
Aradu.3TM2J	1	98471558..98477081	Receptor kinase	0	0	0	0	0	0	5	0	1	2	6	Pkinase
Aradu.ANT5S	7	6535346..6545756	Receptor kinase	0	0	0	0	0	0	5	0	1	2	6	No detection
Aradu.RYE34	4	102548323..102553609	ATP binding/protein serine/threonine kinase	1	0	0	0	0	1	2	0	1	4	5	Pkinase
Aradu.CI289	10	74369580..74376495	Receptor kinase	0	0	0	1	0	1	2	0	1	4	5	Pkinase
Aradu.F623P	9	110835668..110845521	Receptor kinase	1	0	0	0	0	2	1	0	1	4	5	Pkinase
Aradu.H3TBQ	4	20371912..20377162	Receptor kinase	1	0	0	0	0	1	2	0	1	4	5	No detection
Aradu.N2VA8	7	74618163..74625352	Receptor kinase	1	0	0	0	0	1	2	0	1	4	5	No detection
Aradu.TMJ59	7	6662503..6669521	Receptor kinase	1	0	0	0	0	2	1	0	1	4	5	No detection
Aradu.A45R9	2	71894178..71900549	ATP binding/protein serine/threonine kinase	1	0	0	0	0	0	3	0	1	3	5	Pkinase
Aradu.KJ7MW	3	29330384..29335514	ATP binding/protein serine/threonine kinase	3	0	0	0	0	0	1	0	1	3	5	Pkinase_Tyr
Aradu.76Z6I	4	115741153..115745736	LRR receptor kinase	2	0	0	0	0	0	2	0	1	3	5	Pkinase
Aradu.01T8N	7	6590009..6594405	Receptor kinase	1	0	0	0	0	0	3	0	1	3	5	No detection
Aradu.516ET	2	85155054..85161305	Receptor kinase	0	0	0	0	0	1	3	0	1	3	5	Pkinase_Tyr
Aradu.8W40E	5	108914906..108919695	Receptor kinase	1	0	0	0	0	0	3	0	1	3	5	Pkinase
Aradu.I4L4Q	4	118200515..118206263	Receptor kinase	0	0	0	0	0	1	3	0	1	3	5	No detection
Aradu.I50V0	4	122702456..122706745	Receptor kinase	1	0	0	0	0	0	2	0	2	3	5	Pkinase
Aradu.JLQ21	3	4830855..4837350	Receptor kinase	2	0	0	0	0	0	2	0	1	3	5	Pkinase_Tyr
Aradu.S0DLC	2	82429139..82435723	Receptor kinase	2	0	0	0	0	2	1	0	0	3	5	No detection
Aradu.TUL3I	4	116971825..116986700	Receptor kinase	1	0	0	0	0	0	3	0	1	3	5	No detection
Aradu.UEF4U	2	3979196..3984146	Receptor kinase	1	0	0	0	0	0	2	0	2	3	5	Pkinase
Aradu.V05DH	1	77551913..77558121	Receptor kinase	1	0	0	0	0	0	3	0	1	3	5	Pkinase
Aradu.XBE4P	2	82460648..82465378	Receptor kinase	2	0	0	0	0	0	2	0	1	3	5	No detection
Aradu.H19SU	4	115320037..115325057	LRR receptor kinase	0	0	0	0	0	0	4	0	1	2	5	Pkinase
Aradu.F9SRB	7	6526441..6530611	Receptor kinase	0	0	0	0	0	0	4	0	1	2	5	No detection
Aradu.JJU8Z	7	6737941..6741825	Receptor kinase	0	0	0	0	0	0	4	0	1	2	5	No detection
Aradu.S5K9V	3	130350070..130358644	Receptor kinase	1	0	0	0	0	0	4	0	0	2	5	Pkinase
Aradu.W2JVP	7	77807119..77812103	Receptor kinase	1	0	0	0	0	0	4	0	0	2	5	No detection
Aradu.LF133	9	115580361..115583676	F-box protein	0	0	0	0	0	5	0	0	0	1	5	No detection
Aradu.P4LUE	2	83839709..83844621	F-box protein	0	0	0	0	0	5	0	0	0	1	5	No detection
Aradu.652K4	2	28152235..28159002	RAN GTPase-activating protein	0	0	0	0	0	5	0	0	0	1	5	WPP
Aradu.XL4I2	9	111640704..111642942	RAN GTPase-activating protein	0	0	0	0	0	5	0	0	0	1	5	WPP
Aradu.PXP20	10	2456876..2462029	Receptor kinase	1	0	0	0	0	1	1	0	1	4	4	Pkinase
Aradu.R4DYR	1	105401321..105406435	Receptor kinase	1	0	0	0	0	1	1	0	1	4	4	Pkinase
Aradu.M1YWZ	2	18830763..18836349	ATP binding/protein serine/threonine kinase	1	0	0	0	0	0	2	0	1	3	4	Pkinase
Aradu.2K5UT	3	131361738..131367884	Receptor kinase	2	0	0	0	0	0	1	0	1	3	4	Pkinase
Aradu.B9YWM	6	109871546..109875926	Receptor kinase	1	0	0	0	0	0	2	0	1	3	4	No detection
Aradu.C1KJF	3	11957868..11964204	Receptor kinase	0	0	0	1	0	0	2	0	1	3	4	Pkinase
Aradu.CBT6M	7	74842587..74847025	Receptor kinase	1	0	0	0	0	1	2	0	0	3	4	No detection
Aradu.DW9IA	8	49074402..49079700	Receptor kinase	1	0	0	0	0	0	2	0	1	3	4	Pkinase
Aradu.I1AAM	7	6543710..6547923	Receptor kinase	0	0	0	0	0	1	2	0	1	3	4	No detection
Aradu.I2HPG	4	115687707..115692852	Receptor kinase	2	0	0	0	0	0	1	0	1	3	4	Pkinase
Aradu.I32AI	8	8901050..8906063	Receptor kinase	2	0	0	0	0	0	1	0	1	3	4	Pkinase_Tyr
Aradu.I8R5I	3	15003915..15011789	Receptor kinase	1	0	0	0	0	0	2	0	1	3	4	Pkinase
Aradu.IZ0B7	5	89497020..89502015	Receptor kinase	2	0	0	0	0	0	1	0	1	3	4	Pkinase
Aradu.M98NK	4	122711726..122731577	Receptor kinase	0	0	0	0	1	0	1	0	2	3	4	Pkinase
Aradu.N4HHX	5	107585937..107593104	Receptor kinase	1	0	0	0	0	0	2	0	1	3	4	No detection
Aradu.TBJ07	9	1851817..1856764	Receptor kinase	2	0	0	0	0	0	1	0	1	3	4	No detection
Aradu.FKL8T	1	93572897..93581788	F-box protein	0	0	0	0	0	3	1	0	0	2	4	No detection
Aradu.Q4MBZ	4	96550259..96555618	LRR receptor kinase	0	0	0	0	0	0	3	0	1	2	4	Pkinase
Aradu.QD5DS	7	10771437..10791492	LRR receptor kinase	0	0	0	0	0	0	2	0	2	2	4	Pkinase
Aradu.S6SDG	5	2567244..2584163	LRR receptor kinase	0	0	0	0	0	0	2	0	2	2	4	Pkinase_Tyr
Aradu.UMP23	5	5736685..5741869	LRR receptor kinase	0	0	0	0	0	0	3	0	1	2	4	Pkinase
Aradu.ZDF47	2	15894959..15908188	LRR receptor kinase	2	0	0	0	0	0	2	0	0	2	4	No detection
Aradu.ZS0PF	4	115410105..115415128	LRR receptor kinase	0	0	0	0	0	0	3	0	1	2	4	Pkinase
Aradu.60CNJ	3	5955249..5967157	NBS-LRR family	0	0	2	0	0	0	2	0	0	2	4	TIR,NB-ARC
Aradu.HS2H7	10	103870578..103875525	Protein kinase family protein	0	0	0	0	0	0	2	0	2	2	4	Pkinase
Aradu.0M2KF	4	115644393..115649543	Receptor kinase	0	0	0	0	0	0	3	0	1	2	4	Pkinase
Aradu.24ZC4	7	2190986..2194613	Receptor kinase	1	0	0	0	0	3	3	0	0	2	4	No detection
Aradu.3T5V1	4	122742942..122747601	Receptor kinase	0	0	0	0	0	0	2	0	2	2	4	Pkinase
Aradu.3YX15	7	40440177..40444658	Receptor kinase	0	0	0	0	0	0	3	0	1	2	4	Pkinase
Aradu.4DI1E	7	625532..628626	Receptor kinase	1	0	0	0	0	0	3	0	0	2	4	No detection
Aradu.671CI	4	8047297..8056870	Receptor kinase	0	0	0	0	0	0	3	0	1	2	4	Pkinase
Aradu.BJ9KH	3	129601157..129616628	Receptor kinase	0	0	0	0	0	0	2	0	2	2	4	Pkinase,Pkinase_Tyr
Aradu.BRU58	4	117047721..117081111	Receptor kinase	0	0	0	0	0	0	1	0	3	2	4	No detection
Aradu.C70ST	1	98434306..98439112	Receptor kinase	0	0	0	0	0	0	3	0	1	2	4	Pkinase
Aradu.E0AA1	9	115737752..115741294	Receptor kinase	0	0	0	0	0	0	3	0	1	2	4	No detection
Aradu.E915N	7	74889004..74890859	Receptor kinase	2	0	0	0	0	0	2	0	0	2	4	No detection
Aradu.HH2HB	3	3136714..3141600	Receptor kinase	0	0	0	0	0	0	2	0	2	2	4	No detection
Aradu.L5DUG	4	94615317..94618684	Receptor kinase	1	0	0	0	0	0	3	0	0	2	4	No detection
Aradu.L72JH	9	117881122..117885924	Receptor kinase	0	0	0	0	0	0	3	0	1	2	4	Pkinase
Aradu.NK8UQ	5	107645913..107650238	Receptor kinase	3	0	0	0	0	0	2	0	0	2	4	No detection
Aradu.NPN2K	4	119102500..119118376	Receptor kinase	0	0	0	0	0	0	3	0	1	2	4	No detection
Aradu.QR44H	3	119570071..119575438	Receptor kinase	0	0	0	0	0	0	1	0	0	2	4	Malectin_like
Aradu.RTQ8K	6	11843337..11848742	Receptor kinase	0	0	0	0	0	0	3	0	1	2	4	Pkinase
Aradu.YZ9KD	8	16305076..16309675	Receptor kinase	0	0	0	0	0	0	3	0	1	2	4	Pkinase
Aradu.64V56	2	90911612..90916428	F-box protein	0	0	0	0	0	4	0	0	0	1	4	No detection
Aradu.HB4VQ	6	5554760..5560826	F-box protein	0	0	0	0	0	4	0	0	0	1	4	No detection
Aradu.57XT1	9	872865..886071	LRR receptor kinase	0	0	0	0	0	0	0	0	4	1	4	No detection
Aradu.V4L4B	8	37274118..37283237	LRR receptor kinase	0	0	0	0	0	0	4	0	0	1	4	No detection
Aradu.Y80SQ	4	94538699..94541808	ATP binding/protein serine/threonine kinase	1	0	0	1	0	0	1	0	0	3	3	Pkinase
Aradu.3300Y	4	115600185..115604971	LRR receptor kinase	1	0	0	0	0	0	1	0	1	3	3	Pkinase
Aradu.PS45N	2	5591296..5599612	Protein kinase family protein	1	0	0	0	0	0	1	0	1	3	3	Pkinase_Tyr
Aradu.W9HUI	3	4342123..4347974	Protein kinase family protein	1	0	0	0	0	0	1	0	1	3	3	Pkinase_Tyr
Aradu.27T3V	6	93399188..93403647	Receptor kinase	1	0	0	0	0	0	1	0	1	3	3	Pkinase
Aradu.3I0IG	4	122831495..122837506	Receptor kinase	1	0	0	0	0	0	1	0	1	3	3	Pkinase
Aradu.9GN4P	3	6034736..6040321	Receptor kinase	1	0	0	0	0	0	1	0	1	3	3	Pkinase
Aradu.EL0FF	1	92796882..92801803	Receptor kinase	1	0	0	0	0	1	1	0	0	3	3	Pkinase_Tyr
Aradu.F19Z7	6	108678314..108688867	Receptor kinase	1	0	0	0	0	0	1	0	1	3	3	Pkinase
Aradu.FEU7J	4	2942875..2948971	Receptor kinase	1	0	0	0	0	1	0	0	1	3	3	Pkinase
Aradu.H128Z	10	4740790..4746109	Receptor kinase	1	0	0	0	0	0	1	0	1	3	3	Pkinase
Aradu.ISN4P	9	113545131..113548959	Receptor kinase	1	0	0	0	0	0	1	0	1	3	3	Pkinase
Aradu.KF4AD	4	121590459..121593280	Receptor kinase	0	0	0	1	0	0	1	0	1	3	3	No detection
Aradu.KZ9ZH	4	116958416..116962200	Receptor kinase	1	0	0	0	0	0	1	0	1	3	3	No detection
Aradu.M3FDP	6	13015736..13017386	Receptor kinase	1	0	0	0	0	1	0	0	1	3	3	No detection
Aradu.M740Z	6	101007410..101012321	Receptor kinase	1	0	0	0	0	0	1	0	1	3	3	Pkinase_Tyr
Aradu.MUX41	3	94558510..94563072	Receptor kinase	1	0	0	0	0	0	1	0	1	3	3	Pkinase
Aradu.SXL9U	4	107934271..107955389	Receptor kinase	1	0	0	0	0	1	0	0	1	3	3	No detection
Aradu.WZ3VJ	10	107544432..107551381	Receptor kinase	1	0	0	0	0	0	1	0	1	3	3	No detection
Aradu.XIP04	10	43342435..43347234	Receptor kinase	1	0	0	0	0	0	1	0	1	3	3	Pkinase_Tyr
Aradu.ZYE2B	2	67769023..67776834	Receptor kinase	1	0	0	0	0	0	1	0	1	3	3	Pkinase_Tyr
Aradu.0MP9W	9	47361183..47367351	ATP binding/protein serine/threonine kinase	0	0	0	0	0	0	2	0	1	2	3	Pkinase
Aradu.8J5SJ	5	74952897..74959685	LRR receptor kinase	0	0	0	1	0	0	2	0	0	2	3	No detection
Aradu.9YL2E	5	2548034..2553320	LRR receptor kinase	0	0	0	0	0	0	2	0	1	2	3	Pkinase_Tyr
Aradu.AP4D1	4	115508390..115513732	LRR receptor kinase	0	0	0	0	0	0	2	0	1	2	3	Pkinase
Aradu.CN7V5	9	10938738..10944300	LRR receptor kinase	0	0	0	0	0	0	2	0	1	2	3	Pkinase
Aradu.Z7F2G	7	10566765..10581116	LRR receptor kinase	0	0	0	0	0	0	2	0	1	2	3	Pkinase
Aradu.Z63IU	3	5469459..5492187	NBS-LRR family	0	0	1	0	0	0	2	0	0	2	3	TIR
Aradu.305W9	10	108066116..108071101	Protein kinase family protein	0	0	0	0	0	0	1	0	2	2	3	Pkinase
Aradu.4R7ZC	6	97906568..97913428	Protein kinase family protein	1	0	0	0	0	0	2	0	0	2	3	Pkinase_Tyr
Aradu.A8RZ6	2	92220144..92225619	Protein kinase family protein	0	0	0	0	0	0	1	0	2	2	3	Pkinase_Tyr
Aradu.CLY3G	6	112385400..112391973	Protein kinase family protein	1	0	0	0	0	0	2	0	0	2	3	Pkinase_Tyr
Aradu.JG217	3	133565837..133571084	Protein kinase family protein	0	0	0	0	0	0	1	0	2	2	3	Pkinase_Tyr
Aradu.L7WEK	1	7836399..7846269	Protein kinase family protein	0	0	0	0	0	0	2	0	1	2	3	Pkinase
Aradu.ZR16S	7	23669333..23673518	Protein kinase family protein	0	0	0	0	0	0	1	0	2	2	3	Pkinase
Aradu.J1D1Q	10	31739778..31744139	Protein phosphatase 1 regulatory subunit	0	0	0	1	0	2	0	0	0	2	3	No detection
Aradu.1N7YB	9	10934131..10938547	Receptor kinase	0	0	0	0	0	0	2	0	1	2	3	Pkinase
Aradu.26P3H	4	115575597..115580939	Receptor kinase	0	0	0	0	0	0	2	0	1	2	3	Pkinase
Aradu.398CK	5	61631628..61637382	Receptor kinase	0	0	0	0	0	0	2	0	1	2	3	Pkinase
Aradu.3HN7J	5	106700092..106702856	Receptor kinase	0	0	0	0	0	0	2	0	1	2	3	No detection
Aradu.44Z4L	9	21162857..21166998	Receptor kinase	1	0	0	0	0	0	2	0	0	2	3	Pkinase_Tyr
Aradu.4727V	1	1650296..1652106	Receptor kinase	0	0	0	0	0	1	2	0	0	2	3	No detection
Aradu.4VT1C	10	906737..911588	Receptor kinase	2	0	0	1	0	0	0	0	0	2	3	No detection
Aradu.66HB8	10	5930157..5935019	Receptor kinase	2	0	0	0	0	0	0	0	1	2	3	No detection
Aradu.76GGB	4	117084085..117103068	Receptor kinase	0	0	0	0	0	0	1	0	2	2	3	No detection
Aradu.81SEL	9	10925555..10930013	Receptor kinase	0	0	0	0	0	0	2	0	1	2	3	Pkinase
Aradu.8GL4A	4	4177011..4180727	Receptor kinase	0	0	0	0	0	0	2	0	1	2	3	No detection
Aradu.8JT9Q	9	118148205..118152818	Receptor kinase	2	0	0	0	0	0	0	0	1	2	3	Pkinase_Tyr
Aradu.8ZH5E	7	10692806..10697677	Receptor kinase	0	0	0	0	0	0	2	0	1	2	3	Pkinase
Aradu.AH39E	3	130597793..130603579	Receptor kinase	0	0	0	0	0	0	2	0	1	2	3	Pkinase
Aradu.C64A0	7	1349361..1354692	Receptor kinase	0	0	0	0	0	0	2	0	1	2	3	Pkinase
Aradu.CCH3U	3	128508577..128512770	Receptor kinase	0	0	0	0	0	0	2	0	1	2	3	Pkinase
Aradu.CR9NG	1	4089897..4095663	Receptor kinase	0	0	0	0	0	0	2	0	1	2	3	Pkinase
Aradu.CS37B	3	130358442..130359399	Receptor kinase	0	0	0	0	0	0	2	0	1	2	3	No detection
Aradu.DRT0J	7	74808661..74817746	Receptor kinase	1	0	0	0	0	0	2	0	0	2	3	No detection
Aradu.E0ZXZ	5	12700678..12704337	Receptor kinase	0	0	0	0	0	0	2	0	1	2	3	Pkinase
Aradu.F42D3	2	86596187..86599516	Receptor kinase	2	0	0	0	0	0	1	0	0	2	3	Pkinase
Aradu.G4UVK	7	78381437..78387617	Receptor kinase	2	0	0	0	0	0	0	0	1	2	3	Pkinase
Aradu.JRH9X	7	1811185..1817077	Receptor kinase	1	0	0	0	0	0	2	0	0	2	3	No detection
Aradu.K1NNF	7	5889887..5895275	Receptor kinase	0	0	0	0	0	2	0	0	1	2	3	Pkinase_Tyr
Aradu.L76IA	4	117032934..117036511	Receptor kinase	0	0	0	0	0	0	2	0	1	2	3	No detection
Aradu.M0247	1	99988159..99991902	Receptor kinase	2	0	0	0	0	0	1	0	0	2	3	No detection
Aradu.M89U9	6	763862..768277	Receptor kinase	0	0	0	0	0	0	2	0	1	2	3	Pkinase
Aradu.MF9RF	7	5834967..5838478	Receptor kinase	2	0	0	0	0	0	0	0	1	2	3	No detection
Aradu.NY455	3	20181112..20185912	Receptor kinase	2	0	0	0	0	0	0	0	1	2	3	Pkinase
Aradu.PM5N3	5	96550374..96553887	Receptor kinase	2	0	0	0	0	0	0	0	1	2	3	Pkinase_Tyr
Aradu.Q26PA	7	17281399..17287992	Receptor kinase	2	0	0	0	0	0	0	0	1	2	3	Pkinase_Tyr
Aradu.Q58Y5	7	10323653..10328757	Receptor kinase	0	0	0	0	0	0	2	0	1	2	3	Pkinase
Aradu.QM0R4	1	56455400..56458516	Receptor kinase	1	0	0	0	0	0	2	0	0	2	3	Pkinase
Aradu.T12XR	6	107207643..107213606	Receptor kinase	1	0	0	0	0	0	2	0	0	2	3	Pkinase
Aradu.T3V5H	2	86653704..86656908	Receptor kinase	1	0	0	0	0	0	2	0	0	2	3	Pkinase
Aradu.TG3N8	4	94520629..94522952	Receptor kinase	0	0	0	0	0	2	1	0	0	2	3	Pkinase
Aradu.VZ9Z9	4	117171356..117175140	Receptor kinase	0	0	0	0	0	0	2	0	1	2	3	No detection
Aradu.WQ0IG	7	8744858..8749290	Receptor kinase	0	0	0	0	0	0	2	0	1	2	3	Pkinase_Tyr
Aradu.XD1EF	4	117001972..117004120	Receptor kinase	1	0	0	0	0	0	2	0	0	2	3	No detection
Aradu.XDM9G	4	20379634..20385260	Receptor kinase	0	0	0	0	0	0	2	0	1	2	3	Pkinase
Aradu.ZRM2P	6	11231019..11236634	Receptor kinase	1	0	0	0	0	0	2	0	0	2	3	Pkinase_Tyr
Aradu.5TP10	9	4834980..4899716	F-box protein	0	3	0	0	0	0	0	0	0	1	3	F-box
Aradu.PSR3T	8	45168414..45172314	F-box protein	0	0	0	0	0	3	0	0	0	1	3	F-box
Aradu.U1S9C	6	105965686..105970507	F-box protein	0	0	0	0	0	3	0	0	0	1	3	F-box,F-box-like
Aradu.H5DWF	4	115548469..115552883	LRR receptor kinase	0	0	0	0	0	0	3	0	0	1	3	Pkinase
Aradu.SUN9W	5	3334326..3338448	LRR receptor kinase	0	0	0	0	0	0	3	0	0	1	3	No detection
Aradu.46JQQ	4	120505330..120548034	NBS-LRR family	0	0	0	0	0	0	3	0	0	1	3	NB-ARC
Aradu.42VXZ	4	122727433..122737311	Receptor kinase	0	0	0	0	0	0	3	0	0	1	3	Pkinase
Aradu.G63Y1	7	71031320..71033361	Receptor kinase	0	0	0	0	0	0	3	0	0	1	3	No detection
Aradu.GE83I	8	13684730..13686044	Receptor kinase	0	0	0	0	0	0	3	0	0	1	3	No detection
Aradu.YUF6V	4	9865989..9870154	Receptor kinase	0	0	0	0	0	0	3	0	0	1	3	No detection
Aradu.Z4PY8	7	2114444..2116030	Receptor kinase	0	0	0	0	0	0	3	0	0	1	3	No detection
Aradu.14MBC	6	100572391..100578970	ATP binding/protein serine/threonine kinase	0	0	0	0	0	0	1	0	1	2	2	Pkinase_Tyr,zf-RING_2
Aradu.28ASR	10	104741742..104747903	ATP binding/protein serine/threonine kinase	0	0	0	0	0	0	1	0	1	2	2	Pkinase
Aradu.AHX86	9	65377123..65381831	ATP binding/protein serine/threonine kinase	0	0	0	0	0	0	1	0	1	2	2	Pkinase
Aradu.T9CQ4	3	125730494..125735826	ATP binding/protein serine/threonine kinase	1	0	0	0	0	0	1	0	0	2	2	Pkinase
Aradu.JM17V	10	108371534..108373240	Disease resistance protein	1	0	0	0	0	0	1	0	0	2	2	No detection
Aradu.JS1QQ	9	10955179..10960000	LRR receptor kinase	0	0	0	0	0	0	1	0	1	2	2	Pkinase
Aradu.Q8JYF	1	103499955..103502762	LRR receptor kinase	1	0	0	0	0	0	1	0	0	2	2	No detection
Aradu.R8I1W	3	5446243..5461070	NBS-LRR family	1	0	1	0	0	0	0	0	0	2	2	TIR,NB-ARC
Aradu.W3B9W	3	5988633..5994126	NBS-LRR family	0	0	1	0	0	0	1	0	0	2	2	TIR, NB-ARC
Aradu.87AND	2	86421623..86433957	Pentatricopeptide repeat (PPR) superfamily protein	1	0	0	0	0	0	1	0	0	2	2	Pkinase_Tyr,DYW_deaminase,PPR,PPR_2
Aradu.6M72C	4	104355175..104366151	Protein kinase family protein	0	0	0	0	0	0	1	0	1	2	2	Pkinase
Aradu.APF2M	9	3791743..3826930	Protein kinase family protein	1	0	0	1	0	0	0	0	0	2	2	Pkinase,Pkinase_Tyr,Malectin_like
Aradu.BC220	8	31092432..31100298	Protein kinase family protein	0	0	0	0	0	0	1	0	1	2	2	Pkinase_Tyr
Aradu.EX55Q	10	19573933..19578515	Protein kinase family protein	0	0	0	0	0	0	1	0	1	2	2	Pkinase_Tyr
Aradu.IM707	10	1823427..1829500	Protein kinase family protein	0	0	0	0	0	0	1	0	1	2	2	Pkinase_Tyr
Aradu.L13D3	5	13259962..13264077	Protein kinase family protein	0	0	0	0	0	0	1	0	1	2	2	Pkinase_Tyr
Aradu.Q4WIY	5	672391..681576	Protein kinase family protein	1	0	0	0	0	0	0	0	1	2	2	Malectin_like,Pkinase_Tyr
Aradu.QVT4C	3	118290207..118296242	Protein kinase family protein	0	0	0	0	0	0	1	0	1	2	2	Pkinase_Tyr
Aradu.WY7K7	8	48719023..48727513	Protein kinase family protein	1	0	0	0	0	0	1	0	0	2	2	Pkinase_Tyr
Aradu.2F99R	1	7778450..7783518	Receptor kinase	1	0	0	0	0	0	0	0	1	2	2	Pkinase
Aradu.3QM51	4	115452817..115457339	Receptor kinase	0	0	0	0	0	0	1	0	1	2	2	Pkinase
Aradu.3WJ36	1	102690894..102694988	Receptor kinase	0	0	0	0	0	0	1	0	1	2	2	Pkinase
Aradu.42UET	10	67117284..67122904	Receptor kinase	0	0	0	1	0	0	0	0	1	2	2	Pkinase
Aradu.45E4F	10	8004404..8007817	Receptor kinase	0	0	0	0	0	0	1	0	1	2	2	No detection
Aradu.52QVJ	9	4827224..4830354	Receptor kinase	0	0	0	0	0	1	1	0	0	2	2	No detection
Aradu.550LU	6	12242091..12252130	Receptor kinase	0	0	0	0	0	0	1	0	1	2	2	Pkinase_Tyr,Tim17
Aradu.68LAM	8	15786066..15791071	Receptor kinase	0	0	0	0	0	0	1	0	1	2	2	Pkinase
Aradu.7TS1N	9	84494114..84498766	Receptor kinase	0	0	0	0	0	0	1	0	1	2	2	Pkinase_Tyr
Aradu.817IP	1	92376390..92382218	Receptor kinase	0	0	0	0	0	0	1	0	1	2	2	Pkinase
Aradu.8MI05	1	8338282..8350526	Receptor kinase	0	0	0	0	0	0	1	0	1	2	2	Pkinase
Aradu.9401Q	4	119129984..119136008	Receptor kinase	0	0	0	0	0	0	1	0	1	2	2	No detection
Aradu.AI3EU	5	89542084..89548152	Receptor kinase	1	0	0	0	0	0	0	0	1	2	2	Pkinase
Aradu.BW7AQ	10	12162976..12171909	Receptor kinase	0	0	0	0	0	0	1	0	1	2	2	Pkinase
Aradu.C6EHZ	3	128181420..128185379	Receptor kinase	0	0	0	0	0	0	1	0	1	2	2	Pkinase
Aradu.C8AKW	10	1774898..1778123	Receptor kinase	1	0	0	0	0	0	1	0	0	2	2	Pkinase_Tyr
Aradu.CAK8S	8	32394492..32399418	Receptor kinase	0	0	0	0	0	0	1	0	1	2	2	Pkinase
Aradu.D5Z4K	10	7980454..7983958	Receptor kinase	0	0	0	0	0	0	1	0	1	2	2	No detection
Aradu.D7NQU	1	15349579..15353863	Receptor kinase	0	0	0	0	0	0	1	0	1	2	2	Pkinase
Aradu.DG23U	2	1317989..1319988	Receptor kinase	0	0	0	0	0	0	1	0	1	2	2	No detection
Aradu.DM7P1	3	109655023..109660127	Receptor kinase	0	0	0	0	0	0	1	0	1	2	2	Pkinase
Aradu.DUF86	5	104821225..104833735	Receptor kinase	0	0	0	0	0	0	1	0	1	2	2	Pkinase
Aradu.DY81Z	3	7097389..7106416	Receptor kinase	0	0	0	0	0	1	1	0	0	2	2	No detection
Aradu.EE1XG	10	5865714..5873506	Receptor kinase	1	0	0	0	0	0	0	0	1	2	2	Pkinase
Aradu.EGV6I	4	67858471..67861377	Receptor kinase	1	0	0	0	0	0	0	0	1	2	2	No detection
Aradu.EQW26	3	40086389..40091773	Receptor kinase	0	0	0	1	0	1	0	0	0	2	2	No detection
Aradu.G7SKY	3	103592680..103606016	Receptor kinase	0	0	0	0	0	0	1	0	1	2	2	BCIP,Pkinase_Tyr
Aradu.GV26J	7	70625118..70629059	Receptor kinase	0	0	0	0	0	0	1	0	1	2	2	Pkinase
Aradu.HA4YC	9	14256151..14260484	Receptor kinase	0	0	0	0	0	0	1	0	1	2	2	Pkinase
Aradu.HNS4U	10	17838129..17842259	Receptor kinase	0	0	0	0	0	0	1	0	1	2	2	Pkinase_Tyr
Aradu.HX3NM	1	47252773..47258248	Receptor kinase	0	0	0	0	0	0	1	0	1	2	2	Pkinase_Tyr
Aradu.HZ14S	2	58395339..58397935	Receptor kinase	0	0	0	0	0	0	1	0	1	2	2	No detection
Aradu.I3UUC	4	120051790..120056458	Receptor kinase	0	0	0	1	0	0	0	0	1	2	2	Pkinase
Aradu.I9JU3	5	81880058..81885733	Receptor kinase	0	0	0	0	0	0	1	0	1	2	2	Pkinase_Tyr
Aradu.IK08B	7	628029..629405	Receptor kinase	0	0	0	0	0	0	1	0	1	2	2	No detection
Aradu.K0D8U	4	95742117..95748901	Receptor kinase	0	0	0	0	0	0	1	0	1	2	2	S1FA,Pkinase
Aradu.K4CV5	7	10749475..10754431	Receptor kinase	0	0	0	0	0	0	1	0	1	2	2	Pkinase
Aradu.KMN20	6	12080884..12082282	Receptor kinase	0	0	0	0	0	0	1	0	1	2	2	No detection
Aradu.KXA2K	2	1330793..1334802	Receptor kinase	0	0	0	0	0	0	1	0	1	2	2	Pkinase_Tyr
Aradu.L0CHF	10	95580440..95586678	Receptor kinase	0	0	0	0	0	0	1	0	1	2	2	Pkinase
Aradu.L8RA0	7	69593670..69598864	Receptor kinase	0	0	0	0	0	0	1	0	1	2	2	Pkinase
Aradu.LCM6X	5	2424561..2436859	Receptor kinase	0	0	0	0	0	0	1	0	1	2	2	Pkinase
Aradu.N0ICS	1	9459458..9466031	Receptor kinase	0	0	0	0	0	0	1	0	1	2	2	Pkinase
Aradu.P72BL	1	23330881..23336454	Receptor kinase	1	0	0	0	0	0	0	0	1	2	2	Pkinase
Aradu.PA8BP	5	88031912..88036959	Receptor kinase	0	0	0	0	0	0	1	0	1	2	2	Pkinase
Aradu.SG5CY	4	104152423..104156322	Receptor kinase	1	0	0	0	0	0	1	0	0	2	2	Pkinase
Aradu.SI737	7	10280228..10285024	Receptor kinase	0	0	0	0	0	0	1	0	1	2	2	Pkinase
Aradu.SP672	4	122704498..122716203	Receptor kinase	0	0	0	0	0	0	1	0	1	2	2	Pkinase
Aradu.SS86D	5	106701506..106708519	Receptor kinase	0	0	0	0	0	0	1	0	1	2	2	No detection
Aradu.T8IMJ	5	102468535..102478222	Receptor kinase	1	0	0	0	0	0	0	0	1	2	2	Pkinase
Aradu.TN6E9	9	22586236..22589366	Receptor kinase	0	0	0	1	0	1	0	0	0	2	2	No detection
Aradu.U78VM	9	112471632..112475096	Receptor kinase	0	0	0	0	0	0	1	0	1	2	2	No detection
Aradu.UD9SB	10	1682738..1684538	Receptor kinase	1	0	0	0	0	0	1	0	0	2	2	No detection
Aradu.W29IQ	8	46313765..46320569	Receptor kinase	0	0	0	0	0	0	1	0	1	2	2	Pkinase
Aradu.WH49R	5	89489708..89495158	Receptor kinase	0	0	0	0	0	0	1	0	1	2	2	Pkinase
Aradu.WT2VD	2	83331366..83335769	Receptor kinase	0	0	0	0	0	0	1	0	1	2	2	Pkinase_Tyr
Aradu.X4KI4	6	104306749..104310968	Receptor kinase	0	0	0	0	0	0	1	0	1	2	2	Pkinase
Aradu.X5EYQ	10	29416431..29431579	Receptor kinase	0	0	0	0	0	0	1	0	1	2	2	No detection
Aradu.X9DDA	6	11943902..11948718	Receptor kinase	0	0	0	0	0	0	1	0	1	2	2	Pkinase_Tyr
Aradu.XX2R4	3	99610762..99613808	Receptor kinase	0	0	0	0	0	0	1	0	1	2	2	Pkinase_Tyr
Aradu.Y1B10	5	14487528..14495050	Receptor kinase	0	0	0	0	0	0	1	0	1	2	2	Pkinase_Tyr
Aradu.Z101N	4	1104286..1106012	Receptor kinase	0	0	0	0	0	0	1	0	1	2	2	No detection
Aradu.Z7SY9	9	18035206..18039127	Receptor kinase	1	0	0	0	0	0	1	0	0	2	2	No detection
Aradu.ZB2RS	9	112874176..112878989	Receptor kinase	1	0	0	0	0	0	0	0	1	2	2	Pkinase
Aradu.15BNX	1	97492242..97497834	F-box protein	0	0	0	0	0	3	0	0	0	1	2	F-box-like
Aradu.C1X9T	1	94800507..94804791	F-box protein	0	0	0	0	0	2	0	0	0	1	2	F-box-like
Aradu.D9AP3	3	126568498..126569910	F-box protein	0	0	0	0	0	2	0	0	0	1	2	No detection
Aradu.ELF2R	9	111800261..111805413	F-box protein	0	2	0	0	0	0	0	0	0	1	2	F-box
Aradu.R9A82	9	1092791..1106923	F-box protein	0	0	0	0	0	2	0	0	0	1	2	F-box
Aradu.54DRJ	1	6301227..6307615	LRR receptor kinase	0	0	0	0	0	0	2	0	0	1	2	Ubiquitin
Aradu.D2PD6	2	86601442..86605174	LRR receptor kinase	0	0	0	0	0	0	2	0	0	1	2	Pkinase
Aradu.D4V24	8	5966647..5969234	LRR receptor kinase	0	0	0	0	0	0	2	0	0	1	2	No detection
Aradu.J3TE5	10	31739778..31744139	LRR receptor kinase	0	0	0	0	0	0	2	0	0	1	2	No detection
Aradu.AA5CG	3	122554623..122560353	Protein kinase family protein	0	0	0	0	0	0	0	0	2	1	2	Pkinase
Aradu.GCK9J	10	105944524..105949627	Protein kinase family protein	0	0	0	0	0	0	2	0	0	1	2	Pkinase_Tyr
Aradu.QED6D	8	28744670..28750305	Protein kinase family protein	0	0	0	0	0	0	0	0	2	1	2	Pkinase_Tyr
Aradu.R1FC6	3	12646732..12651176	Protein kinase family protein	0	0	0	0	0	0	0	0	2	1	2	Pkinase_Tyr
Aradu.X6BWV	4	1808981..1814440	Protein kinase family protein	0	0	0	0	0	0	0	0	2	1	2	Pkinase_Tyr
Aradu.Z03WD	4	7259985..7287755	Protein kinase family protein	0	0	0	0	0	0	0	0	2	1	2	Pkinase_Tyr
Aradu.W2RHM	2	8535910..8538731	RAN GTPase-activating protein	0	0	0	0	0	2	0	0	0	1	2	No detection
Aradu.1L0ZV	2	80791171..80793647	Receptor kinase	0	0	0	0	0	0	2	0	0	1	2	No detection
Aradu.55F3D	2	86661755..86666171	Receptor kinase	0	0	0	0	0	0	2	0	0	1	2	Pkinase
Aradu.5JL10	9	1889231..1890442	Receptor kinase	2	0	0	0	0	0	0	0	0	1	2	No detection
Aradu.65N0S	3	117435664..117445589	Receptor kinase	0	0	0	0	0	0	0	0	2	1	2	Pkinase
Aradu.80LAN	3	110428607..110431236	Receptor kinase	2	0	0	0	0	0	0	0	0	1	2	No detection
Aradu.CE1MY	7	6275690..6288925	Receptor kinase	0	0	0	0	0	0	2	0	0	1	2	Pkinase
Aradu.CI98G	2	86487536..86490253	Receptor kinase	0	0	0	0	0	0	2	0	0	1	2	No detection
Aradu.K6M3V	7	64138128..64138960	Receptor kinase	0	0	0	0	0	0	2	0	0	1	2	No detection
Aradu.KB9NK	7	73925666..73936381	Receptor kinase	2	0	0	0	0	0	0	0	0	1	2	Malectin,Pkinase_Tyr
Aradu.NKY3B	4	117183867..117205449	Receptor kinase	0	0	0	0	0	0	0	0	2	1	2	No detection
Aradu.PW5N4	Adur2810	1..1363	Receptor kinase	0	0	0	0	0	0	2	0	0	1	2	No detection
Aradu.STU80	3	40264705..40270393	Receptor kinase	0	0	0	0	0	0	2	0	0	1	2	No detection
Aradu.T34PA	9	1974264..1997041	Receptor kinase	0	0	0	0	0	0	0	0	2	1	2	No detection
Aradu.T5WNW	2	86650408..86653842	Receptor kinase	0	0	0	0	0	0	2	0	0	1	2	Pkinase
Aradu.YL3ZN	3	134332936..134336330	Receptor kinase	0	0	0	0	0	0	2	0	0	1	2	Pkinase_Tyr
Aradu.D0E4W	1	3168275..3176114	Tornado	0	0	0	0	0	2	0	0	0	1	2	COR
Aradu.P3568	5	9598114..9602019	Acidic leucine-rich nuclear phosphoprotein	0	0	0	0	0	0	0	1	0	1	1	No detection
Aradu.FTE10	2	83287295..83293532	ATP binding/protein serine/threonine kinase	0	0	0	0	0	0	0	0	1	1	1	Pkinase
Aradu.224D3	4	111012028..111014386	F-box protein	0	1	0	0	0	0	0	0	0	1	1	F-box,FBD
Aradu.4VH05	6	99601642..99606092	F-box protein	0	0	0	0	0	1	0	0	0	1	1	F-box-like
Aradu.D2XUT	10	1853577..1860948	F-box protein	0	1	0	0	0	0	0	0	0	1	1	FBD,F-box,DUF688
Aradu.E1338	8	9652301..9656129	F-box protein	0	0	0	0	0	1	0	0	0	1	1	F-box
Aradu.F8VV9	4	107775870..107777458	F-box protein	0	1	0	0	0	0	0	0	0	1	1	FBD,F-box
Aradu.HYT44	1	92651762..92655080	F-box protein	0	0	0	0	0	1	0	0	0	1	1	F-box
Aradu.I05PE	9	115378051..115382216	F-box protein	0	0	0	0	0	1	0	0	0	1	1	F-box
Aradu.KJ2TW	9	111805470..111807822	F-box protein	0	1	0	0	0	0	0	0	0	1	1	F-box
Aradu.ND69W	9	4928291..4950949	F-box protein	0	1	0	0	0	0	0	0	0	1	1	No detection
Aradu.NE9UM	3	45777816..45783357	F-box protein	0	0	0	0	0	1	0	0	0	1	1	No detection
Aradu.S8CBT	9	118427668..118471573	F-box protein	0	0	0	0	0	1	0	0	0	1	1	F-box-like
Aradu.UCC29	2	91101174..91104968	F-box protein	0	0	0	0	0	1	0	0	0	1	1	No detection
Aradu.VPI5X	5	7576640..7579662	F-box protein	0	0	0	0	0	1	0	0	0	1	1	F-box-like
Aradu.X6I2U	2	86197546..86199881	F-box protein	0	0	0	0	0	1	0	0	0	1	1	No detection
Aradu.1TI2R	4	115189143..115190760	LRR receptor kinase	0	0	0	0	0	0	0	0	1	1	1	No detection
Aradu.3IJ3D	7	74403137..74416232	LRR receptor kinase	0	0	0	0	0	0	1	0	0	1	1	Malectin
Aradu.53J7J	9	17244508..17247818	LRR receptor kinase	0	0	0	0	0	0	1	0	0	1	1	No detection
Aradu.6FP0C	10	108993846..108996822	LRR receptor kinase	0	0	0	0	0	0	0	0	1	1	1	No detection
Aradu.CB17W	5	106596973..106597663	LRR receptor kinase	1	0	0	0	0	0	0	0	0	1	1	No detection
Aradu.H86F0	3	116590983..116602757	LRR receptor kinase	1	0	0	0	0	0	0	0	0	1	1	No detection
Aradu.HIK92	2	15872339..15875171	LRR receptor kinase	0	0	0	0	0	0	1	0	0	1	1	No detection
Aradu.IXX3X	1	26757882..26772786	LRR receptor kinase	0	0	0	0	0	0	1	0	0	1	1	No detection
Aradu.MJ2WC	8	28800378..28806539	LRR receptor kinase	0	0	0	0	0	0	0	0	1	1	1	No detection
Aradu.U4PAF	1	74950504..74954017	LRR receptor kinase	0	0	0	0	0	0	0	0	1	1	1	No detection
Aradu.029LX	10	108496576..108502530	NBS-LRR family	0	0	0	0	0	0	1	0	0	1	1	NB-ARC
Aradu.0IH2R	4	107570169..107575748	NBS-LRR family	0	0	0	0	0	0	1	0	0	1	1	NB-ARC
Aradu.0QE03	9	12721535..12736885	NBS-LRR family	0	0	1	0	0	0	0	0	0	1	1	TIR,NB-ARC
Aradu.0T2E4	2	2934938..2938830	NBS-LRR family	0	0	0	0	0	0	1	0	0	1	1	NB-ARC
Aradu.3A7SE	10	6539636..6545592	NBS-LRR family	0	0	0	0	0	0	1	0	0	1	1	WRKY,NB-ARC
Aradu.3GT7T	2	89204198..89212066	NBS-LRR family	0	0	1	0	0	0	0	0	0	1	1	TIR,NB-ARC
Aradu.4VN8I	8	23354557..23362578	NBS-LRR family	0	0	1	0	0	0	0	0	0	1	1	TIR,NB-ARC
Aradu.75TKT	3	5425087..5427566	NBS-LRR family	0	0	0	0	0	0	1	0	0	1	1	No detection
Aradu.7T1HP	9	34177811..34180174	NBS-LRR family	0	0	1	0	0	0	0	0	0	1	1	NB-ARC
Aradu.828K0	2	88619963..88621445	NBS-LRR family	0	0	1	0	0	0	0	0	0	1	1	No detection
Aradu.853TS	10	6569783..6575811	NBS-LRR family	0	0	0	0	0	0	1	0	0	1	1	NB-ARC
Aradu.94C8N	3	23342655..23352013	NBS-LRR family	0	0	1	0	0	0	0	0	0	1	1	TIR,NB-ARC
Aradu.97AME	9	6400601..6406251	NBS-LRR family	0	0	1	0	0	0	0	0	0	1	1	NB-ARC
Aradu.9U8U7	4	107626523..107634486	NBS-LRR family	0	0	0	0	0	0	1	0	0	1	1	NB-ARC
Aradu.A0DVE	9	6153477..6168772	NBS-LRR family	0	0	1	0	0	0	0	0	0	1	1	TIR,NB-ARC
Aradu.A2T6H	9	34600604..34602732	NBS-LRR family	0	0	1	0	0	0	0	0	0	1	1	NB-ARC
Aradu.C18AL	9	6933869..6942995	NBS-LRR family	0	0	1	0	0	0	0	0	0	1	1	NB-ARC
Aradu.DD9AQ	2	2270727..2287982	NBS-LRR family	0	0	0	0	0	0	1	0	0	1	1	NB-ARC
Aradu.E0ZB7	9	93705393..93725244	NBS-LRR family	0	0	1	0	0	0	0	0	0	1	1	TIR,NB-ARC
Aradu.E3V9F	10	109030686..109034523	NBS-LRR family	0	0	0	0	0	0	1	0	0	1	1	No detection
Aradu.F6TLB	2	87613077..87617368	NBS-LRR family	0	0	1	0	0	0	0	0	0	1	1	TIR,NB-ARC
Aradu.FCN11	9	81950228..81961804	NBS-LRR family	0	0	1	0	0	0	0	0	0	1	1	TIR,NB-ARC
Aradu.FE6XX	2	88641510..88645494	NBS-LRR family	0	0	1	0	0	0	0	0	0	1	1	NB-ARC
Aradu.FWH9H	10	3441250..3445995	NBS-LRR family	0	0	0	0	0	0	1	0	0	1	1	NB-ARC
Aradu.G4VT9	6	15717668..15724255	NBS-LRR family	0	0	1	0	0	0	0	0	0	1	1	TIR,NB-ARC
Aradu.G5WLZ	9	6798974..6801717	NBS-LRR family	0	0	1	0	0	0	0	0	0	1	1	TIR
Aradu.GA7JT	8	33821370..33830292	NBS-LRR family	0	0	1	0	0	0	0	0	0	1	1	TIR,NB-ARC
Aradu.HD2AV	10	6532746..6538095	NBS-LRR family	0	0	0	0	0	0	1	0	0	1	1	WRKY,NB-ARC
Aradu.HPB41	9	7065813..7075667	NBS-LRR family	0	0	1	0	0	0	0	0	0	1	1	TIR,NB-ARC,PB1
Aradu.JSN8H	2	2066912..2084012	NBS-LRR family	0	0	0	0	0	0	1	0	0	1	1	NB-ARC
Aradu.KFS00	9	6061459..6111255	NBS-LRR family	0	0	1	0	0	0	0	0	0	1	1	PMD,TIR,NB-ARC
Aradu.L3RRG	9	6286266..6291149	NBS-LRR family	0	0	1	0	0	0	0	0	0	1	1	NB-ARC
Aradu.MKP1A	9	6837033..6847470	NBS-LRR family	0	0	1	0	0	0	0	0	0	1	1	NB-ARC
Aradu.NP598	9	6100323..6127190	NBS-LRR family	0	0	1	0	0	0	0	0	0	1	1	TIR,NB-ARC
Aradu.P07ZM	9	6298415..6312182	NBS-LRR family	0	0	1	0	0	0	0	0	0	1	1	TIR,NB-ARC
Aradu.P5PIT	4	39353204..39359161	NBS-LRR family	0	0	1	0	0	0	0	0	0	1	1	TIR,NB-ARC
Aradu.SEI0N	10	108925649..108928345	NBS-LRR family	0	0	0	0	0	0	1	0	0	1	1	No detection
Aradu.T33CC	9	34114104..34119827	NBS-LRR family	0	0	1	0	0	0	0	0	0	1	1	TIR
Aradu.TJX3Q	8	23413426..23432914	NBS-LRR family	0	0	1	0	0	0	0	0	0	1	1	TIR,NB-ARC
Aradu.U2XYQ	8	33722279..33745609	NBS-LRR family	0	0	0	0	0	0	1	0	0	1	1	TIR,NB-ARC
Aradu.UQP2V	9	6213176..6235629	NBS-LRR family	0	0	1	0	0	0	0	0	0	1	1	TIR,NB-ARC
Aradu.UWZ33	8	23440585..23446063	NBS-LRR family	0	0	1	0	0	0	0	0	0	1	1	No detection
Aradu.VZ7GL	2	91054197..91063077	NBS-LRR family	0	0	0	0	0	0	1	0	0	1	1	NB-ARC,Ribosomal_S28e
Aradu.ZC0JY	5	1999777..2010757	NBS-LRR family	0	0	0	0	0	0	1	0	0	1	1	NB-ARC,DUF1995
Aradu.F8AYK	4	110155164..110157881	NSP-interacting kinase	0	0	0	0	0	0	0	0	1	1	1	No detection
Aradu.S00QT	3	16866725..16872184	Outer arm dynein light chain 1 protein	0	0	0	0	0	0	1	0	0	1	1	No detection
Aradu.Z1BP5	8	13136796..13143047	Outer arm dynein light chain 2 protein	0	0	0	0	0	0	1	0	0	1	1	No detection
Aradu.0R1RJ	9	4375662..4394049	Protein kinase family protein	0	0	0	0	0	0	1	0	0	1	1	Pkinase_Tyr,Malectin_like
Aradu.162IL	7	9024897..9030391	Protein kinase family protein	0	0	0	0	0	0	0	0	1	1	1	Pkinase_Tyr
Aradu.21REK	10	1738116..1744200	Protein kinase family protein	0	0	0	0	0	0	0	0	1	1	1	Pkinase
Aradu.3W36V	4	104336734..104346636	Protein kinase family protein	0	0	0	0	0	0	0	0	1	1	1	Pkinase
Aradu.5XQ31	10	2316047..2325131	Protein kinase family protein	0	0	0	0	0	0	1	0	0	1	1	Pkinase
Aradu.6J8LS	6	1538019..1546797	Protein kinase family protein	0	0	0	0	0	0	0	0	1	1	1	Pkinase_Tyr
Aradu.915DU	9	4206452..4216851	Protein kinase family protein	1	0	0	0	0	0	0	0	0	1	1	Pkinase_Tyr,Malectin
Aradu.AAH6J	6	86836337..86842774	Protein kinase family protein	0	0	0	0	0	0	1	0	0	1	1	Pkinase_Tyr
Aradu.D0AKP	9	4039719..4058295	Protein kinase family protein	0	0	0	0	0	0	1	0	0	1	1	Pkinase_Tyr,Malectin_like
Aradu.D15YQ	1	10428563..10437856	Protein kinase family protein	0	0	0	0	0	0	0	0	1	1	1	Pkinase_Tyr
Aradu.DA392	6	12341229..12350235	Protein kinase family protein	0	0	0	0	0	0	1	0	0	1	1	Pkinase_Tyr,Malectin_like
Aradu.DZ58R	1	100198316..100205939	Protein kinase family protein	0	0	0	0	0	0	1	0	0	1	1	Pkinase_Tyr
Aradu.EG5ES	4	5079383..5086475	Protein kinase family protein	0	0	0	0	0	0	1	0	0	1	1	Pkinase
Aradu.F1MD3	3	134294966..134301953	Protein kinase family protein	0	0	0	0	0	0	0	0	1	1	1	Pkinase_Tyr
Aradu.J09BS	9	4030871..4038971	Protein kinase family protein	0	0	0	0	0	0	1	0	0	1	1	Malectin_like,Pkinase_Tyr
Aradu.NR0P7	9	110888462..110896727	Protein kinase family protein	0	0	0	0	0	0	1	0	0	1	1	EDR1,Pkinase
Aradu.P8MSW	3	123231193..123238878	Protein kinase family protein	0	0	0	0	0	0	0	0	1	1	1	Malectin_like,Pkinase_Tyr
Aradu.TTC2S	7	55237590..55246092	Protein kinase family protein	0	0	0	0	0	0	1	0	0	1	1	Malectin_like,Pkinase,Pkinase_Tyr
Aradu.W8ZLZ	3	17931708..17942500	Protein kinase family protein	0	0	0	0	0	0	1	0	0	1	1	Pkinase_Tyr
Aradu.WL13F	2	68765203..68782296	Protein kinase family protein	0	0	0	0	0	0	1	0	0	1	1	Malectin_like,Pkinase_Tyr
Aradu.X5Y05	7	17132739..17142937	Protein kinase family protein	0	0	0	0	0	0	0	0	1	1	1	Pkinase
Aradu.Y31BQ	8	39985519..39992435	Protein kinase family protein	0	0	0	0	0	0	1	0	0	1	1	Pkinase
Aradu.X58N6	1	60003007..60005139	Protein NSP-INTERACTING KINASE	1	0	0	0	0	0	0	0	0	1	1	No detection
Aradu.S9MLV	8	28572304..28576846	Protein phosphatase 1 regulatory subunit	0	0	0	0	0	0	1	0	0	1	1	No detection
Aradu.UA815	2	80364396..80370273	Protoporphyrin IX magnesium chelatase subunit	0	0	0	0	0	0	0	0	1	1	1	No detection
Aradu.0SV2V	9	120253652..120257072	Receptor kinase	0	0	0	0	0	0	1	0	0	1	1	No detection
Aradu.14EED	9	78900442..78905781	Receptor kinase	0	0	0	0	0	0	0	0	1	1	1	Pkinase_Tyr
Aradu.15LP0	7	2289875..2294104	Receptor kinase	0	0	0	0	0	0	1	0	0	1	1	Pkinase_Tyr
Aradu.1YM83	10	106466495..106473538	Receptor kinase	0	0	0	0	0	0	1	0	0	1	1	Pkinase_Tyr
Aradu.2UL23	6	1027754..1029719	Receptor kinase	0	0	0	0	0	0	1	0	0	1	1	No detection
Aradu.2Y12I	4	27200809..27205321	Receptor kinase	1	0	0	0	0	0	0	0	0	1	1	Pkinase
Aradu.3N4PQ	7	3701761..3711824	Receptor kinase	0	0	0	0	0	0	1	0	0	1	1	Pkinase,Malectin
Aradu.3S0LR	5	106600020..106601872	Receptor kinase	0	0	0	0	0	1	0	0	0	1	1	No detection
Aradu.4W18S	10	940711..954246	Receptor kinase	0	0	0	0	0	0	1	0	0	1	1	Pkinase_Tyr,Malectin
Aradu.54VLY	5	109182467..109186135	Receptor kinase	0	0	0	0	0	0	1	0	0	1	1	Pkinase
Aradu.650KP	4	122969258..122971777	Receptor kinase	1	0	0	0	0	0	0	0	0	1	1	No detection
Aradu.6K0XX	1	79968280..79968915	Receptor kinase	0	0	0	0	0	0	1	0	0	1	1	No detection
Aradu.72NN4	4	120477777..120479218	Receptor kinase	0	0	0	0	0	0	1	0	0	1	1	No detection
Aradu.81973	5	106707352..106708701	Receptor kinase	0	0	0	0	0	0	1	0	0	1	1	No detection
Aradu.8IX7E	4	114485267..114489871	Receptor kinase	0	0	0	0	0	0	0	0	1	1	1	Pkinase_Tyr
Aradu.8X8PK	3	48334199..48337398	Receptor kinase	0	0	0	0	0	0	0	0	1	1	1	Pkinase
Aradu.9341P	4	37001853..37006031	Receptor kinase	0	0	0	0	0	0	1	0	0	1	1	Pkinase_Tyr
Aradu.98U3Z	3	134639218..134649533	Receptor kinase	0	0	0	0	0	0	1	0	0	1	1	Pkinase_Tyr,Malectin
Aradu.9W4JC	1	106797430..106806321	Receptor kinase	0	0	0	0	0	0	0	0	1	1	1	Pkinase
Aradu.AK4Y5	10	404046..406166	Receptor kinase	0	0	0	0	0	0	1	0	0	1	1	No detection
Aradu.AT4A3	2	86615715..86621505	Receptor kinase	0	0	0	0	0	0	1	0	0	1	1	Pkinase
Aradu.BE6XZ	5	6012549..6013690	Receptor kinase	1	0	0	0	0	0	0	0	0	1	1	No detection
Aradu.BHA5Z	7	74589577..74589975	Receptor kinase	0	0	0	0	0	0	1	0	0	1	1	No detection
Aradu.C8QG6	3	2171007..2171599	Receptor kinase	1	0	0	0	0	0	0	0	0	1	1	No detection
Aradu.CU9HL	5	22986184..22990978	Receptor kinase	0	0	0	0	0	0	0	0	1	1	1	Pkinase
Aradu.DD99U	10	2626904..2635402	Receptor kinase	0	0	0	0	0	0	1	0	0	1	1	Malectin_like
Aradu.DL0II	10	4573707..4576921	Receptor kinase	0	0	0	0	0	0	1	0	0	1	1	Pkinase
Aradu.F64FD	6	109883955..109884668	Receptor kinase	1	0	0	0	0	0	0	0	0	1	1	No detection
Aradu.G7BKV	3	119812299..119816856	Receptor kinase	1	0	0	0	0	0	0	0	0	1	1	Pkinase
Aradu.GCN4U	9	4011101..4018459	Receptor kinase	0	0	0	0	0	0	1	0	0	1	1	Malectin_like
Aradu.H21KT	7	62169112..62174115	Receptor kinase	0	0	0	0	0	0	1	0	0	1	1	No detection
Aradu.HLE7T	1	78289737..78293144	Receptor kinase	1	0	0	0	0	0	0	0	0	1	1	No detection
Aradu.IV7R0	7	74886390..74887287	Receptor kinase	0	0	0	0	0	0	0	0	1	1	1	No detection
Aradu.J9PHE	10	99439835..99442362	Receptor kinase	0	0	0	0	0	0	0	0	1	1	1	Pkinase
Aradu.JL69F	5	84101550..84105833	Receptor kinase	0	0	0	0	0	0	0	0	1	1	1	Pkinase
Aradu.K70HA	3	124257751..124263666	Receptor kinase	0	0	0	0	0	0	0	0	1	1	1	Pkinase_Tyr
Aradu.KX502	7	14227399..14233313	Receptor kinase	0	0	0	0	0	0	0	0	1	1	1	Pkinase_Tyr
Aradu.L44LL	2	86645439..86649871	Receptor kinase	0	0	0	0	0	0	1	0	0	1	1	Pkinase
Aradu.L9M7F	1	89261250..89268298	Receptor kinase	0	0	0	0	0	0	0	0	1	1	1	COQ9,Pkinase
Aradu.LLV7T	1	38364828..38366024	Receptor kinase	1	0	0	0	0	0	0	0	0	1	1	No detection
Aradu.M2JTD	2	80792863..80796249	Receptor kinase	0	0	0	0	0	0	1	0	0	1	1	Pkinase
Aradu.M9HPM	4	122714302..122734153	Receptor kinase	1	0	0	0	0	0	0	0	0	1	1	No detection
Aradu.MQ4WG	9	113736404..113740426	Receptor kinase	0	0	0	0	0	0	0	0	1	1	1	Pkinase
Aradu.N94WH	10	910667..912572	Receptor kinase	1	0	0	0	0	0	0	0	0	1	1	No detection
Aradu.P9FWF	7	10359021..10360111	Receptor kinase	0	0	0	0	0	0	0	0	1	1	1	No detection
Aradu.Q5QX4	4	50465662..50467810	Receptor kinase	0	0	0	0	0	0	1	0	0	1	1	No detection
Aradu.Q7T0Z	7	10578271..10583855	Receptor kinase	0	0	0	0	0	0	1	0	0	1	1	Pkinase
Aradu.QU3G9	3	129082647..129090341	Receptor kinase	0	0	0	0	0	0	0	0	1	1	1	Pkinase
Aradu.R5ETG	1	16268310..16269340	Receptor kinase	1	0	0	0	0	0	0	0	0	1	1	No detection
Aradu.RAS9Y	5	96280402..96284789	Receptor kinase	0	0	0	0	0	0	0	0	1	1	1	Pkinase
Aradu.RUP8Q	7	5240518..5241110	Receptor kinase	1	0	0	0	0	0	0	0	0	1	1	No detection
Aradu.RW1DA	5	107842583..107843435	Receptor kinase	0	0	0	0	0	0	1	0	0	1	1	No detection
Aradu.RW6A6	3	35906766..35912344	Receptor kinase	0	0	0	0	0	0	1	0	0	1	1	No detection
Aradu.S3B69	5	84275344..84279711	Receptor kinase	0	0	0	0	0	0	1	0	0	1	1	Pkinase
Aradu.SLJ2B	9	1949660..1950973	Receptor kinase	1	0	0	0	0	0	0	0	0	1	1	No detection
Aradu.T2SMW	5	5699727..5704730	Receptor kinase	0	0	0	0	0	0	0	0	1	1	1	Pkinase_Tyr
Aradu.TQE9X	6	869333..874997	Receptor kinase	0	0	0	0	0	0	1	0	0	1	1	Pkinase
Aradu.TV3YY	10	8637120..8640949	Receptor kinase	0	0	0	0	0	0	1	0	0	1	1	No detection
Aradu.U5TQE	4	94610172..94613888	Receptor kinase	0	0	0	0	0	0	1	0	0	1	1	Pkinase
Aradu.U61TW	9	111577843..111583098	Receptor kinase	0	0	0	0	0	0	0	0	1	1	1	Malectin_like
Aradu.UH1VC	2	86564143..86566087	Receptor kinase	0	0	0	0	0	0	1	0	0	1	1	No detection
Aradu.UI0N2	3	10729314..10735146	Receptor kinase	0	0	0	0	0	0	1	0	0	1	1	Pkinase_Tyr
Aradu.VV0JI	8	23796709..23801218	Receptor kinase	0	0	0	0	0	0	1	0	0	1	1	zf-B_box
Aradu.VY2KK	6	94430362..94433453	Receptor kinase	0	0	0	0	0	0	1	0	0	1	1	No detection
Aradu.WFR54	4	92416867..92420382	Receptor kinase	0	0	0	0	0	0	0	0	1	1	1	Prefoldin
Aradu.WLZ4Q	1	70467108..70472170	Receptor kinase	0	0	0	0	0	0	1	0	0	1	1	Pkinase
Aradu.WSB0H	8	18658975..18664191	Receptor kinase	0	0	0	0	0	0	1	0	0	1	1	Pkinase
Aradu.X0122	8	1731164..1734655	Receptor kinase	0	0	0	0	0	0	0	0	1	1	1	Pkinase
Aradu.X8LK6	1	90580677..90582833	Receptor kinase	0	0	0	0	0	0	1	0	0	1	1	No detection
Aradu.XT3NK	2	89645745..89649028	Receptor kinase	0	0	0	0	0	0	0	0	1	1	1	No detection
Aradu.Y3XGB	4	117023756..117034999	Receptor kinase	0	0	0	0	0	0	0	0	1	1	1	No detection
Aradu.07DU6	Adur1894	12383..21078	RNI-like superfamily protein	0	0	0	0	0	1	0	0	0	1	1	No detection
Aradu.U0VN4	7	2717584..2721911	RNI-like superfamily protein	0	0	0	0	0	1	0	0	0	1	1	No detection
Aradu.JL1VC	2	3995592..3996262	Receptor kinase	0	0	0	0	0	0	0	0	1	1	1	No detection
Aradu.N9F03	3	117914457..117921300	Transport inhibitor response protein	0	0	0	0	0	1	0	0	0	1	1	No detection
Aradu.JW0RL	4	74138849..74145910	U2 small nuclear ribonucleoprotein A	0	0	0	0	0	0	0	1	0	1	1	No detection
