# Supplementary material for: Genome-wide identification of LRR-containing sequences and the response of these sequences to nematode infection in Arachis duranensis
Source: BMC Plant Biol. 2018 Nov 13;18:279. doi: 10.1186/s12870-018-1508-x (PMC6234637; doi:10.1186/s12870-018-1508-x)
Supplement: Supplementary file 8 — Table S2. Gene expression, gene location, gene name, and domain type among differentially expressed LRR-containing genes 3, 6, and 9 days after nematode infection. (XLSX 12 kb) [file 12870_2018_1508_MOESM8_ESM.xlsx]

## Sheet: Table S2
GeneName	log2FoldChange	pvalue-adj	Chromosome	Location	Gene name	NO.of LRR1	NO.of LRR2	NO.of LRR3	NO.of LRR4	NO.of LRR5	NO.of LRR6	LNO.of RR8	NO.of LRR9	NO.of LRRNT2	NO.of LRR type	NO.of LRR	Other domains
Nematode infection after 3 days
Aradu.2UL23	-2	2.3e-08	6	1027754..1029719	Receptor-like kinase	0	0	0	0	0	0	1	0	0	1	1	No detection
Aradu.D0AKP	2.3	0.016	9	4039719..4058295	Protein kinase family protein	0	0	0	0	0	0	1	0	0	1	1	Pkinase_Tyr,Malectin_like
Aradu.JJU8Z	-2.1	3.5e-38	7	6737941..6741825	Receptor-like kinase	0	0	0	0	0	0	4	0	1	2	5	No detection
Aradu.JM17V	2.6	0.015	10	108371534..108373240	Disease resistance protein	1	0	0	0	0	0	1	0	0	2	2	No detection
Aradu.MKP1A	2.5	0.0069	9	6837033..6847470	NBS-LRR family	0	0	1	0	0	0	0	0	0	1	1	NB-ARC
Aradu.N6W6K	-2.3	8.2e-13	4	118247083..118261992	Receptor-like kinase	1	0	0	0	0	0	4	0	2	3	7	No detection
Aradu.R0CN0	3.8	0.006	1	93905094..93909580	Receptor-like kinase	1	0	0	1	0	0	4	0	1	4	7	No detection
Aradu.T5WNW	2.3	0.023	2	86650408..86653842	Receptor-like kinase	0	0	0	0	0	0	2	0	0	1	2	Pkinase
Aradu.TMJ59	-2.1	0.016	7	6662503..6669521	Receptor-like kinase	1	0	0	0	0	2	1	0	1	4	5	No detection
Aradu.Y3XGB	2.1	0.00027	4	117023756..117034999	Receptor-like kinase	0	0	0	0	0	0	0	0	1	1	1	No detection
Nematode infection after 6 days
Aradu.4DI1E	6.5	0.0073	7	625532..628626	Receptor-like kinase	1	0	0	0	0	0	3	0	0	2	4	No detection
Aradu.650KP	-2.8	0.016	4	122969258..122971777	Receptor-like kinase	1	0	0	0	0	0	0	0	0	1	1	No detection
Aradu.915DU	2.2	1.6e-12	9	4206452..4216851	Protein kinase family protein	1	0	0	0	0	0	0	0	0	1	1	Pkinase_Tyr,Malectin
Aradu.AK4Y5	2.4	0.027	10	404046..406166	Receptor-like kinase	0	0	0	0	0	0	1	0	0	1	1	No detection
Aradu.GM66A	2.7	0.0067	7	1797694..1801746	Receptor-like kinase	0	0	0	1	0	1	4	0	0	3	6	No detection
Aradu.JM17V	3.4	8.2e-06	10	108371534..108373240	Disease resistance protein	1	0	0	0	0	0	1	0	0	2	2	No detection
Aradu.M0ENQ	2.3	6.6e-10	7	74589336..74596127	Receptor-like kinase	1	0	0	0	0	2	3	0	1	4	7	No detection
Aradu.MKP1A	4	6.7e-13	9	6837033..6847470	NBS-LRR family	0	0	1	0	0	0	0	0	0	1	1	NB-ARC
Aradu.N2VA8	2.4	1.2e-16	7	74618163..74625352	Receptor-like kinase	1	0	0	0	0	1	2	0	1	4	5	No detection
Aradu.QD5DS	2.4	6e-06	7	10771437..10791492	LRR Receptor-like kinase	0	0	0	0	0	0	2	0	2	2	4	Pkinase
Aradu.T5WNW	2.3	0.011	2	86650408..86653842	Receptor-like kinase	0	0	0	0	0	0	2	0	0	1	2	Pkinase
Nematode infection after 9 days
Aradu.45E4F	-2	4.9e-14	10	8004404..8007817	Receptor-like kinase	0	0	0	0	0	0	1	0	1	2	2	No detection
Aradu.CN7V5	-2.2	1.7e-05	9	10938738..10944300	LRR Receptor-like kinase	0	0	0	0	0	0	2	0	1	2	3	Pkinase
Aradu.GCN4U	3.4	0.00078	9	4011101..4018459	Receptor-like kinase	0	0	0	0	0	0	1	0	0	1	1	Malectin_like
Aradu.JM17V	2.7	0.0072	10	108371534..108373240	Disease resistance protein	1	0	0	0	0	0	1	0	0	2	2	No detection
Aradu.M0ENQ	2.3	3.8e-09	7	74589336..74596127	Receptor-like kinase	1	0	0	0	0	2	3	0	1	4	7	No detection
Aradu.MKP1A	3	5.8e-05	9	6837033..6847470	NBS-LRR family	0	0	1	0	0	0	0	0	0	1	1	NB-ARC
Aradu.QD5DS	2.1	0.00036	7	10771437..10791492	LRR Receptor-like kinase	0	0	0	0	0	0	2	0	2	2	4	Pkinase
Aradu.T5WNW	2.3	0.012	2	86650408..86653842	Receptor-like kinase	0	0	0	0	0	0	2	0	0	1	2	Pkinase
